# Supplementary material for: Diclofenac Alters the Cell Cycle Progression of the Green Alga Chlamydomonas reinhardtii
Source: Cells. 2021 Jul 30;10(8):1936. doi: 10.3390/cells10081936 (PMC8392695; doi:10.3390/cells10081936)
Supplement: Supplementary file 1 [file cells-10-01936-s001.zip]

Archive with 1 entries (1 files):
- cells-1299385-supplementary.pdf
